# Supplementary material for: Echinoderms provide missing link in the evolution of PrRP/sNPF-type neuropeptide signalling
Source: eLife. 2020 Jun 24;9:e57640. doi: 10.7554/eLife.57640 (PMC7314547; doi:10.7554/eLife.57640)
Supplement: Figure 1—figure supplement 1—source data 1. — F22-amidated (−0.98402 Da), Q1-Pyroglutamate (−17.02655 Da), observed at charge state +6, monoisotopic m/z 440.90631 Da with a precursor mass error of 0.12 ppm). [file elife-57640-fig1-figsupp1-data1.xls]

## Sheet: Sheet1
Figure 1 - source data 2. Fragmentation table of the mass spectrum for the A. rubens neuropeptide ArPrRP (QDRSKAMQAERTGQLRRLNPRF) shown in Figure 1 - figure supplement 1B. F22-amidated (-0.98402 Da),Q1-Pyroglutamate (-17.02655 Da), observed at charge state +6, monoisotopic m/z 440.90631 Da with a precursor mass error of 0.12 ppm).
#1	b⁺	b²⁺	b³⁺	b⁴⁺	b⁵⁺	b⁶⁺	Seq.	y⁺	y²⁺	y³⁺	y⁴⁺	y⁵⁺	y⁶⁺	#2
1	112.03931	56.52329	38.01795	28.76528	23.21368	19.51261	Q-Gln->pyro-Glu							22
2	227.06625	114.03676	76.36027	57.52202	46.21907	38.68377	D	2529.36915	1265.18821	843.79457	633.09774	506.67965	422.40092	21
3	383.16736	192.08732	128.39397	96.54730	77.43929	64.70062	R	2414.34221	1207.67474	805.45225	604.34101	483.67426	403.22976	20
4	470.19939	235.60333	157.40465	118.30530	94.84570	79.20596	S	2258.24110	1129.62419	753.41855	565.31573	452.45404	377.21291	19
5	598.29435	299.65081	200.10297	150.32905	120.46469	100.55512	K	2171.20907	1086.10817	724.40787	543.55772	435.04763	362.70758	18
6	669.33146	335.16937	223.78201	168.08832	134.67211	112.39464	A	2043.11410	1022.06069	681.70955	511.53398	409.42864	341.35841	17
7	800.37195	400.68961	267.46217	200.84844	160.88021	134.23472	M	1972.07699	986.54213	658.03051	493.77471	395.22122	329.51890	16
8	928.43053	464.71890	310.14836	232.86309	186.49193	155.57782	Q	1841.03651	921.02189	614.35035	461.01458	369.01312	307.67881	15
9	999.46764	500.23746	333.82740	250.62237	200.69935	167.41734	A	1712.97793	856.99260	571.66416	428.99994	343.40141	286.33572	14
10	1128.51023	564.75875	376.84160	282.88302	226.50787	188.92444	E	1641.94081	821.47405	547.98512	411.24066	329.19398	274.49620	13
11	1284.61134	642.80931	428.87530	321.90829	257.72809	214.94129	R	1512.89822	756.95275	504.97092	378.98001	303.38547	252.98910	12
12	1385.65902	693.33315	462.55786	347.17021	277.93763	231.78257	T	1356.79711	678.90219	452.93722	339.95474	272.16524	226.97225	11
13	1442.68049	721.84388	481.56501	361.42558	289.34192	241.28614	G	1255.74943	628.37835	419.25466	314.69282	251.95571	210.13097	10
14	1570.73906	785.87317	524.25121	393.44022	314.95363	262.62924	Q	1198.72797	599.86762	400.24751	300.43745	240.55142	200.62739	9
15	1683.82313	842.41520	561.94589	421.71124	337.57045	281.47659	L	1070.66939	535.83833	357.56131	268.42281	214.93970	179.28430	8
16	1839.92424	920.46576	613.97960	460.73652	368.79067	307.49344	R	957.58533	479.29630	319.86663	240.15179	192.32289	160.43695	7
17	1996.02535	998.51631	666.01330	499.76179	400.01089	333.51029	R	801.48422	401.24575	267.83292	201.12651	161.10266	134.42010	6
18	2109.10941	1055.05834	703.70799	528.03281	422.62770	352.35763	L	645.38311	323.19519	215.79922	162.10123	129.88244	108.40325	5
19	2223.15234	1112.07981	741.72230	556.54354	445.43629	371.36479	N	532.29904	266.65316	178.10453	133.83022	107.26563	89.55590	4
20	2320.20510	1160.60619	774.07322	580.80673	464.84684	387.54025	P	418.25611	209.63170	140.09022	105.31949	84.45704	70.54875	3
21	2476.30622	1238.65675	826.10692	619.83201	496.06706	413.55710	R	321.20335	161.10531	107.73930	81.05630	65.04649	54.37329	2
22							F-Amidated	165.10224	83.05476	55.70560	42.03102	33.82627	28.35644	1
